# Supplementary material for: The mysterious Spotted Green Pigeon and its relation to the Dodo and its kindred
Source: BMC Evol Biol. 2014 Jul 16;14:136. doi: 10.1186/1471-2148-14-136 (PMC4099497; doi:10.1186/1471-2148-14-136)
Supplement: Additional file 1: Table S1 — Information about the 12S mini-barcodes, including primers, lengths and pairwise identities. [file 1471-2148-14-136-S1.xls]

## Sheet: Supp Table 1
	F primer				Barcode consensus			R primer				Total	PCR
Barcode	Location	Sequence 5'-3'	Length	PW ID %	Average length	PW ID %	Unique	Location	Sequence 5'-3'	Length	PW ID %	average length	temp
1	2156-2173	TACATACCGCCCGTCACC	18	98.4	61	62.4	232	2238-2259	CCGGTACACTTACCTTGTTACG	22	98.6	101	63
2	1997-2015	AGACAGGTCAAGGTATAGC	19	98.6	73	72.9	216	2089-2106	TACTGCTAAATCCGCCTT	18	96.7	110	60
3	1924-1940	AGCCTACATACCGCCGT	17	97.8	59	74.2	217	1998-2015	GCTATACCTTGACCTGTC	18	99.1	94	58
Average				98.2667	64.3333	69.8333	221.667				98.1333	101.667
Notes:
Location refers to base pair positions in Gallus gallus gallus NC_007236.
Pairwise identity (PW ID) includes gaps as differences, the dataset included all 244 bird reference mitochondrial genomes available on GenBank (04-09-13), this dataset was also used to calculate the average barcode lenghts.
“Unique” refers to the number of species with unique sequences out of the 240 bird reference mitochondrial genomes (excludes 4 subspecies) available on GenBank (04-09-13).
